# Supplementary material for: Photoinduced Processes in Rhenium(I) Terpyridine Complexes Bearing Remote Amine Groups: New Insights from Transient Absorption Spectroscopy
Source: Molecules. 2022 Oct 22;27(21):7147. doi: 10.3390/molecules27217147 (PMC9656794; doi:10.3390/molecules27217147)
Supplement: Supplementary file 1 [file molecules-27-07147-s001.zip]

Archive with 1 entries (1 files):
- molecules-1933502-supplementary.pdf
